# Supplementary material for: The Clinical Significance of Aspergillus Detected in Lower-Respiratory-Tract Samples of Critically Ill COVID-19-Positive Patients
Source: Adv Respir Med. 2023 Sep 2;91(5):337–49. doi: 10.3390/arm91050027 (PMC10514834; doi:10.3390/arm91050027)
Supplement: Supplementary file 1 [file arm-91-00027-s001.zip]

Archive with 1 entries (1 files):
- arm-2398884-supplementary.pdf
